# Supplementary material for: Chemoselective Aza-Michael Addition of Enolizable Heterocyclic Imine-Thiols to Levoglucosenone
Source: Molecules. 2026 Jan 1;31(1):164. doi: 10.3390/molecules31010164 (PMC12787532; doi:10.3390/molecules31010164)
Supplement: Supplementary file 1 [file molecules-31-00164-s001.zip]

Archive with 1 entries (1 files):
- molecules-4074507-supplementary.pdf
